# Supplementary material for: Functional Divergence of the Tribolium castaneum engrailed and invected Paralogs
Source: Insects. 2023 Aug 4;14(8):691. doi: 10.3390/insects14080691 (PMC10455198; doi:10.3390/insects14080691)
Supplement: Supplementary file 1 [file insects-14-00691-s001.zip]

Archive with 1 entries (1 files):
- insects-2477090-supplementary.pdf
